# Supplementary material for: Prediction of Mutations to Control Pathways Enabling Tumor Cell Invasion with the CoLoMoTo Interactive Notebook (Tutorial)
Source: Front Physiol. 2018 Jul 6;9:787. doi: 10.3389/fphys.2018.00787 (PMC6043725; doi:10.3389/fphys.2018.00787)
Supplement: Supplementary file 1 [file Data_Sheet_1.ZIP]

Archive with 3 entries (3 files):
- notebook.html
- notebook.ipynb
- SuppMat_Model_Master_Model.zginml
