# Supplementary material for: Prediction of Mutations to Control Pathways Enabling Tumor Cell Invasion with the CoLoMoTo Interactive Notebook (Tutorial)
Source: Front Physiol. 2018 Jul 6;9:787. doi: 10.3389/fphys.2018.00787 (PMC6043725; doi:10.3389/fphys.2018.00787)
Supplement: Supplementary file 2 [file Data_Sheet_2.CSV]

	ECMicroenv	DNAdamage	Metastasis	Migration	Invasion	EMT	Apoptosis	CellCycleArrest	GF	TGFbeta	p21	CDH1	CDH2	VIM	TWIST1	SNAI1	SNAI2	ZEB1	ZEB2	AKT1	DKK1	CTNNB1	NICD	p63	p53	p73	miR200	miR203	miR34	AKT2	ERK	SMAD
0	0	0	0	0	0	0	0	0	0	0	0	1	0	0	0	0	0	0	0	0	0	0	0	0	0	0	0	0	0	0	0	0
1	0	0	0	0	0	1	0	1	1	0	0	0	1	1	1	1	1	1	1	0	0	0	0	0	0	0	0	0	0	1	1	0
2	0	1	0	0	0	0	1	1	0	0	1	1	0	0	0	0	0	0	0	0	0	0	0	0	1	0	1	1	0	0	0	0
3	0	1	0	0	0	0	1	1	0	0	1	1	0	0	0	0	0	0	0	0	0	0	0	1	0	1	1	0	0	0	0	0
4	0	1	0	0	0	1	0	1	1	0	0	0	1	1	1	1	1	1	1	0	0	0	0	0	0	0	0	0	0	1	1	0
5	1	0	1	1	1	1	0	1	1	1	0	0	1	1	1	1	1	1	1	0	1	0	1	0	0	0	0	0	0	1	1	1
6	1	1	0	0	0	0	1	1	0	1	1	1	0	0	0	0	0	0	0	0	0	0	0	0	1	0	1	1	0	0	0	0
7	1	1	0	0	0	0	1	1	0	1	1	1	0	0	0	0	0	0	0	0	0	0	0	1	0	1	1	0	0	0	0	0
8	1	1	1	1	1	1	0	1	1	1	0	0	1	1	1	1	1	1	1	0	1	0	1	0	0	0	0	0	0	1	1	1
